# Supplementary material for: Biological costs and benefits of selective breeding for disease resistance using marker-assisted or field-based selective breeding in honey bees (Apis mellifera)
Source: J Econ Entomol. 2026 Mar 3;119(3):1578–92. doi: 10.1093/jee/toag044 (PMC13365145; doi:10.1093/jee/toag044)
Supplement: toag044_Supplementary_Data [file toag044_supplementary_data.zip]

Archive with 4 entries (3 files):
- toag044_Supplementary_Data/
- toag044_Supplementary_Data/ECONENT-2025-0931 Supplement Revised.docx
- toag044_Supplementary_Data/Supplemental_Figure_1_Revised.eps
- toag044_Supplementary_Data/Supplemental_Figure_2_Revised.eps
